# Supplementary material for: Mindfulness-based cognitive therapy v. treatment as usual in people with bipolar disorder: A multicentre, randomised controlled trial
Source: Psychol Med. 2023 Mar 7;53(14):6678–90. doi: 10.1017/S0033291723000090 (PMC10600813; doi:10.1017/S0033291723000090)
Supplement: Supplementary file 1 [file S0033291723000090sup.zip]

Archive with 7 entries (7 files):
- S0033291723000090sup001.docx
- S0033291723000090sup002.docx
- S0033291723000090sup003.docx
- S0033291723000090sup004.docx
- S0033291723000090sup005.docx
- S0033291723000090sup006.docx
- S0033291723000090sup007.docx
